# Supplementary material for: Decombinator V4: an improved AIRR-C compliant-software package for T-cell receptor sequence annotation?
Source: Bioinformatics. 2020 Aug 27;37(6):876–8. doi: 10.1093/bioinformatics/btaa758 (PMC8098023; doi:10.1093/bioinformatics/btaa758)
Supplement: btaa758_Supplementary_Data [file btaa758_supplementary_data.zip]

Archive with 2 entries (2 files):
- Supplemental_file1.R
- Supplementary Materials and methods.docx
