# Supplementary material for: Decombinator V4: an improved AIRR-C compliant-software package for T-cell receptor sequence annotation?
Source: Bioinformatics. 2020 Aug 27;37(6):876–8. doi: 10.1093/bioinformatics/btaa758 (PMC8098023; doi:10.1093/bioinformatics/btaa758)
Supplement: btaa758_Supplementary_Data [file btaa758_supplementary_data.zip › Supplemental_file1.R]

#PCR simulator
library(Biostrings)
library(ShortRead)

# this function carries out PCR simulation. An example usage is given at the end. of the
script;

#The input is seq
#The parameters are c, the maximum number of cycles (defaults to 15);
#mt_p, the PCR error rate (defaults to 5E-6).
#The average efficiency of each cycle is 0.9 +/- 0.05.
#the PCR stops the cycle after the number of reads reaches 2 million
#the function outputs cycle number, number of reads and time per cycle

cycle <- function (seq,c = 15 ,mt_p = 5E-6){
  t<-proc.time()
  if (!exists("i")){i<-0}
      #cycle counter i
  i<<-i+1
   #4 base pairs
   mt<-c("A","C","T","G")

   #set the efficiency for the round
  p<-rnorm(1, 0.9, 0.05) #probability of successful replication each cycle
if (p > 1) {p <- 1}
   #number of molecules to replicate
   exp_n<-floor(length(seq)*p)
   #select which molecules replicate
   rep<-sample.int(length(seq),exp_n)

   #replicate
  seq_2<-seq[rep]
#  if (length(seq_2)>0){
  #introduce mutations
  nbp<-nchar(seq_2)
  cumsum_nbp<-cumsum(nbp)-cumsum(nbp)[1]

  #number of mutations
  mut_n<-floor(mt_p*sum(nbp))
  mut_i<-sample(1:sum(nbp),mut_n)
  mut_l<-length(mut_i)
#  cat (mut_i,"\n")
  if (length (mut_i)>0){
#make the list of mutant aa
mut_aa<-sample(mt,mut_l,replace = TRUE)

j<-1
#select which PCR sequence mutant is in
mutate<-function(j){seq_mut_i<-max(which((mut_i[j]-cumsum_nbp)>=0))
#mutate position
substr(seq_2[seq_mut_i],(mut_i[j]-cumsum_nbp[seq_mut_i]),(mut_i[j]-cumsum_nbp[seq_mut_i]))<-mut_aa[j]
c(seq_mut_i,seq_2[seq_mut_i])}

#collect mutated TCRs and their positions and replace them
mutated<-matrix(unlist(lapply(1:mut_l, mutate)),ncol =2, byrow = TRUE)
seq_2_new<-replace(seq_2, list=as.numeric(mutated[,1]),values = mutated[,2])

  }

seq<-c(seq,seq_2_new)
seq<-sample(seq)

#c<-15
dt <- proc.time() - t
cat(i, "   ", mut_l, "    ",length(seq),"   " ,p, "   ",dt[3], "\n")
  #i<=c
  if (i <= c & length(seq) < 2E6) {
  cycle(seq, c)

    } else {
  #  save (seq, file = paste0(drive, "dropbox/r_temp/25_09_2019/product2"))
    #save (seq, file = paste0(drive, "tcr/simulated_tcr/product2"))
    return (seq)
    }
}
#######################################################################################################
#Example usage of the PCR simulator, and saving the output as a fasts file

#name of input seqeunce file; can be DNAStringSet or just a character vector
file<-"file"

#director for this file
path<-"path"

seq<-as.character(readDNAStringSet(file = paste0(path,file), format = "fasta"))

product<-cycle(seq, c= 12, mt_p = 5E-6)

product_fasta<-DNAStringSet(product)

#output file name
output_filename<-"output_filename"

#output path
output_path<-"output_path"

writeXStringSet(product_fasta, filepath = paste0(output_path,output_filename), format="fasta")


##################################################################################################################################
